# Supplementary material for: Rituximab-Induced Interstitial Lung Disease: A Possible Underestimated Complication—A Systematic Review
Source: Cancers (Basel). 2025 Nov 26;17(23):3786. doi: 10.3390/cancers17233786 (PMC12691211; doi:10.3390/cancers17233786)
Supplement: Supplementary file 1 [file cancers-17-03786-s001.zip]

Archive with 1 entries (1 files):
- cancers-3939230-supplementary.pdf
